# Supplementary material for: Homologous electron transport components fail to increase fatty acid hydroxylation in transgenic Arabidopsis thaliana
Source: F1000Res. 2013 Nov 13;2:203. Originally published 2013 Oct 4. [Version 2] doi: 10.12688/f1000research.2-203.v2 (PMC3893003; doi:10.12688/f1000research.2-203.v2)
Supplement: Fatty acid hydroxylation in transgenic Arabidopsis thaliana — RcCb5-2 T1 events.csv Hydroxy fatty acid (HFA) percent from T2 seed from T1 events of RcCb5-2 transformed into CL37. Data are presented in Figure 3A. RcCb5-3 T1 events.csv Hydroxy fatty acid (HFA) percent from T2 seed from T1 events of RcCb5-3 transformed into CL37. Data are presented in Figure 3B. RcCb5-4 T1 events.csv Hydroxy fatty acid (HFA) percent from T2 seed from T1 events of RcCb5-4 transformed into CL37. Data are presented in Figure 3C. RcCBR1 RcCb5s T1 events.csv Hydroxy fatty acid (HFA) percent from T2 seed from T1 events of RcCBR1+RcCb5 transformed into CL37. Data are presented in Figure 5. AtCBR1 T1 events.csv Hydroxy fatty acid (HFA) percent from T2 seed from T1 events of AtCBR1 transformed into CL37. Data are presented in Supplementary Figure 1. RcCb5s T2 lines.csv Hydroxy fatty acid (HFA) percent from T3 seed from T2 events of RcCb5s transformed into CL37. Data are presented in Figure 4 and Supplementary Table 1. Please note that a colon “:” is normally used in the x:y (number of carbon:number of double bonds) nomenclature of the fatty acids, however to avoid the use of the colon in this dataset we have the carbon number followed by the letter “c” and then number of double bonds. For example “18c 1” (18:1) is oleic acid. RcCBR1 RcCb5 selected lines.csv Hydroxy fatty acid (HFA) percent from T3 seed from T2 events of RcCBR1+RcCb5s transformed into CL37. Data are presented in Figure 6. Q-PCR data.csv Quantitative reverse-transcriptase-PCR of developing castor bean endosperm. Transcripts were normalized to RcACTIN. Error bars represent standard error of the mean of three independent experiments with three replicates each. Relative fold change = 1/(2^(experimental-control). Data are presented in Figure 2. [file f1000research-2-2955-s0000.tgz › RcCb5_3_T1_events.csv]

Control CL37	Total HFA percent	RcCb5 3 T1 Events	Total HFA percent	X line was further analyzed
1	18.46	1	18.42
2	18.32	2	17.89
3	19	3	18.63
4	18.6	4	17.66
5	20.24	5	17.18
6	22.08	6	17.27
7	18.21	7	19.25
8	17.37	8	18.5
9	17.55	9	19.02
10	17.82	10	18.79
11	18.03	11	17.87
		12	18.25
		13	17.55
		14	18.55
		15	18.15
		16	18.78
		17	17.6
		18	18.11
		19	18.71
		20	19.44
		21	18.85
		22	18.26
		23	19.23
		24	19.44
		25	19.75
		26	18.18
		27	19
		28	18.41
		29	17.79
		30	18.84
		31	18.58
		32	19.13
		33	16.91
		34	18.39
		35	18.26
		36	17.69
		37	17.47
		38	18.16
		39	18.68
		40	19.32
		41	18.47
		42	18.64
		43	20.29	X
		44	17.28
		45	19.29
		46	18.77
		47	19.31
		48	18.73
		49	17.96
		50	18.63
		51	17.66
		52	18.35
		53	18.3
		54	19.43
		55	19.23
		56	18.64
		57	18.17
		58	18.47
		59	18.86
		60	18.17
		61	17.27
		62	19.2
		63	18.59
		64	18.62
		65	14.79
		66	17.83
		67	16.62
		68	17.61
		69	17.13
		70	17.81
		71	17.92
		72	17.96
		73	13.08
		74	18.64
		75	17.77
		76	19.11
		77	18.44
		78	19.64
		79	17.9
		80	17.72
		81	16.9
		82	19.52
